# Supplementary material for: Traffic and log data captured during a cyber defense exercise
Source: Data Brief. 2020 May 29;31:105784. doi: 10.1016/j.dib.2020.105784 (PMC7300108; doi:10.1016/j.dib.2020.105784)
Supplement: Supplementary file 1 [file mmc1.xml]

<?xml version="1.0" encoding="utf-8" standalone="no"?>
<data>
  <datasets>
    <author>tovarnak@ics.muni.cz</author>
    <type>1</type>
    <dataset>
      <name>Traffic and Log Data Captured During a Cyber Defense Exercise</name>
      <caption />
      <description>This dataset was acquired during Cyber Czech – a hands-on cyber defense exercise (Red Team/Blue Team) held in March 2019 at Masaryk University, Brno, Czech Republic. Network traffic flows and a high variety of event logs were captured in an exercise network deployed in the KYPO Cyber Range Platform.</description>
      <filetype>
        <name />
      </filetype>
      <filesize />
      <source>0</source>
      <sourcename>Original Data</sourcename>
      <access>
        <type>1</type>
        <name>Data available in data repository</name>
        <reponame>Zenodo</reponame>
        <PersistentId>10.5281/zenodo.3746129</PersistentId>
        <deeplinkurl>https://doi.org/10.5281/zenodo.3746129</deeplinkurl>
      </access>
    </dataset>
  </datasets>
</data>
